# Supplementary material for: Skull-Base Chondrosarcoma: A Systematic Review of the Role of Postoperative Radiotherapy
Source: Cancers (Basel). 2024 Feb 21;16(5):856. doi: 10.3390/cancers16050856 (PMC10931115; doi:10.3390/cancers16050856)
Supplement: Supplementary file 1 [file cancers-16-00856-s001.zip]

Archive with 1 entries (1 files):
- cancers-2787880-supplementary.pdf
